# Supplementary material for: Atom-Driven and Knowledge-Based Hydrolysis Metabolite Assessment for Environmental Organic Chemicals
Source: Molecules. 2025 Jan 9;30(2):234. doi: 10.3390/molecules30020234 (PMC11767695; doi:10.3390/molecules30020234)
Supplement: Supplementary file 1 [file molecules-30-00234-s001.zip]

Archive with 1 entries (1 files):
- molecules-3389351-supplementary.xlsx
