# Supplementary material for: Atom-Driven and Knowledge-Based Hydrolysis Metabolite Assessment for Environmental Organic Chemicals
Source: Molecules. 2025 Jan 9;30(2):234. doi: 10.3390/molecules30020234 (PMC11767695; doi:10.3390/molecules30020234)
Supplement: Supplementary file 1 [file molecules-30-00234-s001.zip › molecules-3389351-supplementary.xlsx]

## Sheet: Table S1
Table S1. Model hyperparameter tuning
Reaction Type	Classifer	parameters	Parameter default	Optimal hyperparameter	ACC	Tuned ACC
N-Hydrolysis	DT	criterion	“gini”, “entropy”	gini	0.823	0.823
		splitter	“best”, “random”	best
		max_depth	None	None
	RF	n_estimators	np.arange(0, 310, 10)	100	0.839	0.839
		criterion	“gini”, “entropy”	gini
		max_depth	None	None
	LDA	solver	"svd","lsqr","eigen"	svd	0.841	0.841
		shrinkage	None,auto	None
	LlightGBM	max_depth	-1	-1	0.839	0.841
		learning_rate	0.1	0.4
		n_estimators	100	20
	ET	n_estimators	np.arange(0, 310, 10)	100	0.836	0.836
		criterion	“gini”, “entropy”	gini
		class_weight	“balanced”,“none”	none
O-Hydrolysis	RF	n_estimators	np.arange(0, 310, 10)	100	0.946	0.946
		criterion	“gini”, “entropy”	gini
		max_depth	None	None
	ET	n_estimators	np.arange(0, 310, 10)	100	0.945	0.945
		criterion	“gini”, “entropy”	gini
		class_weight	“balanced”,“none”	none
	ADA	n_estimators	np.arange(0, 310, 10)	50	0.936	0.936
		learning_rate	np.arange(1, 21, 1)*0.1	1
	LlightGBM	max_depth	-1	-1	0.943	0.943
		learning_rate	0.1	0.1
		n_estimators	100	100
	GBC	criterion	‘friedman_mse’, ‘mse’, ‘mae’	friedman_mse	0.935	0.941
		learning_rate	np.arange(1, 21, 1)*0.1	0.3
		n_estimators	np.arange(0, 310, 10)	160
C-Hydrolysis	RF	n_estimators	np.arange(0, 310, 10)	100	0.979	0.979
		criterion	“gini”, “entropy”	gini
		max_depth	None	None
	DT	criterion	“gini”, “entropy”	gini	0.974	0.974
		splitter	“best”, “random”	best
		max_depth	None	None
	GBC	criterion	‘friedman_mse’, ‘mse’, ‘mae’	friedman_mse	0.973	0.978
		learning_rate	np.arange(1, 21, 1)*0.1	0.15
		n_estimators	np.arange(0, 310, 10)	230
	QDA	priors	n_classes	None	0.972	0.972
		store_covariance	False,True	FALSE
	ET	n_estimators	np.arange(0, 310, 10)	100	0.972	0.972
		criterion	“gini”, “entropy”	gini
		class_weight	“balanced”,“none”	none
Global-Hydrolysis	RF	n_estimators	np.arange(0, 310, 10)	100	0.948	0.948
		criterion	“gini”, “entropy”	gini
		max_depth	None	None
	ET	n_estimators	np.arange(0, 310, 10)	100	0.948	0.948
		criterion	“gini”, “entropy”	gini
		class_weight	“balanced”,“none”	none
	LlightGBM	max_depth	-1	-1	0.94	0.94
		learning_rate	0.1	0.1
		n_estimators	100	100
	DT	criterion	“gini”, “entropy”	gini	0.93	0.93
		splitter	“best”, “random”	best
		max_depth	None	None
	GBC	criterion	‘friedman_mse’, ‘mse’, ‘mae’	friedman_mse	0.926	0.942
		learning_rate	np.arange(1, 21, 1)*0.1	0.15
		n_estimators	np.arange(0, 310, 10)	230

## Sheet: Table S2
Table S2 Hydrolysis reactions in the Ext Set
Index	Parent Molecule	Parent Molecule SMILES	Metabolite 1	Metabolite 2	Metabolite 3	Reference
1	isoxaben	O=C(Nc1onc(C(CC)(CC)C)c1)c1c(OC)cccc1OC	O=C(c1c(OC)cccc1OC)O			Roberts, Terry R, et al. Metabolic Pathways of Agrochemicals : Part 1: Herbicides and Plant Growth Regulators. Cambridge, Royal Society Of Chemistry, 2007.
2	Propanil	Clc1c(Cl)ccc(NC(=O)CC)c1	Clc1cc(N)ccc1Cl			Roberts, Terry R, et al. Metabolic Pathways of Agrochemicals : Part 1: Herbicides and Plant Growth Regulators. Cambridge, Royal Society Of Chemistry, 2007.
3	Flamprop-methyl	Clc1c(F)ccc(N(C(=O)c2ccccc2)C(C(=O)OC)C)c1	Clc1cc(N(C(C)C(O)=O)C(c2ccccc2)=O)ccc1F	Clc1cc(NC(C)C(O)=O)ccc1F		Roberts, Terry R, et al. Metabolic Pathways of Agrochemicals : Part 1: Herbicides and Plant Growth Regulators. Cambridge, Royal Society Of Chemistry, 2007.
4	Naproanilide	O=C(Nc1ccccc1)C(Oc1cc2c(cc1)cccc2)C	O=C(C(C)Oc1ccc2ccccc2c1)O			Roberts, Terry R, et al. Metabolic Pathways of Agrochemicals : Part 1: Herbicides and Plant Growth Regulators. Cambridge, Royal Society Of Chemistry, 2007.
5	Chlorthal	Clc1c(Cl)c(C(=O)OC)c(Cl)c(Cl)c1C(=O)OC	Clc1c(C(OC)=O)c(Cl)c(Cl)c(C(O)=O)c1Cl			Roberts, Terry R, et al. Metabolic Pathways of Agrochemicals : Part 1: Herbicides and Plant Growth Regulators. Cambridge, Royal Society Of Chemistry, 2007.
6	Desmedipham	O=C(OCC)Nc1cc(OC(=O)Nc2ccccc2)ccc1	O=C(Nc1cccc(O)c1)OCC			Roberts, Terry R, et al. Metabolic Pathways of Agrochemicals : Part 1: Herbicides and Plant Growth Regulators. Cambridge, Royal Society Of Chemistry, 2007.
7	Alachlor	ClCC(=O)N(COC)c1c(CC)cccc1CC	OCC(N(c1c(CC)cccc1CC)COC)=O			Roberts, Terry R, et al. Metabolic Pathways of Agrochemicals : Part 1: Herbicides and Plant Growth Regulators. Cambridge, Royal Society Of Chemistry, 2007.
8	Cycloxydim	O(N=C(CCC)C=1C(=O)CC(C2CSCCC2)CC=1O)CC	N=C(C1=C(O)CC(C2CSCCC2)CC1=O)CCC			Roberts, Terry R, et al. Metabolic Pathways of Agrochemicals : Part 1: Herbicides and Plant Growth Regulators. Cambridge, Royal Society Of Chemistry, 2007.
9	Bifenox	Clc1c(Oc2cc(C(=O)OC)c([N+](=O)[O-])cc2)ccc(Cl)c1	Clc1cc(Cl)ccc1Oc2ccc([N+]([O-])=O)c(C(O)=O)c2			Roberts, Terry R, et al. Metabolic Pathways of Agrochemicals : Part 1: Herbicides and Plant Growth Regulators. Cambridge, Royal Society Of Chemistry, 2007.
10	Fluoroglycofen-ethyl	Clc1c(Oc2cc(C(=O)OCC(=O)OCC)c([N+](=O)[O-])cc2)ccc(C(F)(F)F)c1	Clc1cc(C(F)(F)F)ccc1Oc2ccc([N+]([O-])=O)c(C(OCC(O)=O)=O)c2	Clc1cc(C(F)(F)F)ccc1Oc2ccc([N+]([O-])=O)c(C(O)=O)c2		Roberts, Terry R, et al. Metabolic Pathways of Agrochemicals : Part 1: Herbicides and Plant Growth Regulators. Cambridge, Royal Society Of Chemistry, 2007.
11	Bromoxynil	Brc1c(O)c(Br)cc(C#N)c1	Brc1cc(C(N)=O)cc(Br)c1O			Roberts, Terry R, et al. Metabolic Pathways of Agrochemicals : Part 1: Herbicides and Plant Growth Regulators. Cambridge, Royal Society Of Chemistry, 2007.
12	Thiazopyr	FC(F)(F)c1c(c(CC(C)C)c(C(=O)OC)c(C(F)F)n1)C=1SCCN=1	FC(F)(c1nc(C(F)F)c(C(O)=O)c(CC(C)C)c1C2=NCCS2)F			Roberts, Terry R, et al. Metabolic Pathways of Agrochemicals : Part 1: Herbicides and Plant Growth Regulators. Cambridge, Royal Society Of Chemistry, 2007.
13	Azimsulfuron	S(=O)(=O)(NC(=O)Nc1nc(OC)cc(OC)n1)c1n(C)ncc1-c1nn(C)nn1	O=S(N)(c1c(c2nnn(C)n2)cnn1C)=O	Nc1nc(OC)cc(OC)n1		Roberts, Terry R, et al. Metabolic Pathways of Agrochemicals : Part 1: Herbicides and Plant Growth Regulators. Cambridge, Royal Society Of Chemistry, 2007.
14	Ethametsulfuron-methyl	S(=O)(=O)(NC(=O)Nc1nc(OCC)nc(NC)n1)c1c(C(=O)OC)cccc1	O=S(NC(Nc1nc(NC)nc(OCC)n1)=O)(c2ccccc2C(O)=O)=O	O=S(N)(c1ccccc1C(OC)=O)=O	Nc1nc(NC)nc(OCC)n1	Roberts, Terry R, et al. Metabolic Pathways of Agrochemicals : Part 1: Herbicides and Plant Growth Regulators. Cambridge, Royal Society Of Chemistry, 2007.
15	Linuron	Clc1c(Cl)ccc(NC(=O)N(OC)C)c1	Clc1cc(N)ccc1Cl			Roberts, Terry R, et al. Metabolic Pathways of Agrochemicals : Part 1: Herbicides and Plant Growth Regulators. Cambridge, Royal Society Of Chemistry, 2007.
16	Daminozide	O=C(O)CCC(=O)NN(C)C	NN(C)C	O=C(CCC(O)=O)O		Roberts, Terry R, et al. Metabolic Pathways of Agrochemicals : Part 1: Herbicides and Plant Growth Regulators. Cambridge, Royal Society Of Chemistry, 2007.
17	Inabenfide	Clc1cc(C(O)c2ccccc2)c(NC(=O)c2ccncc2)cc1	Clc1ccc(N)c(C(c2ccccc2)O)c1			Roberts, Terry R, et al. Metabolic Pathways of Agrochemicals : Part 1: Herbicides and Plant Growth Regulators. Cambridge, Royal Society Of Chemistry, 2007.
18	Benfuracarb	S(N(C(C)C)CCC(=O)OCC)N(C(=O)Oc1c2OC(C)(C)Cc2ccc1)C	Oc1cccc2c1OC(C)(C2)C	O=C(Oc1cccc2c1OC(C)(C2)C)NC		Hutson, D H, et al. Metabolic Pathways of Agrochemicals. Part 2, Insecticides and Fungicides. Cambridge, Royal Society Of Chemistry Information Services, 2007.
19	Ethiofencarb	S(CC)Cc1c(OC(=O)NC)cccc1	CCSCc1ccccc1O			Hutson, D H, et al. Metabolic Pathways of Agrochemicals. Part 2, Insecticides and Fungicides. Cambridge, Royal Society Of Chemistry Information Services, 2007.
20	Formetanate	O=C(Oc1cc(N=CN(C)C)ccc1)NC	Oc1cccc(/N=C/N(C)C)c1			Hutson, D H, et al. Metabolic Pathways of Agrochemicals. Part 2, Insecticides and Fungicides. Cambridge, Royal Society Of Chemistry Information Services, 2007.
21	Xylylcarb	O=C(Oc1cc(C)c(C)cc1)NC	Oc1ccc(C)c(C)c1			Hutson, D H, et al. Metabolic Pathways of Agrochemicals. Part 2, Insecticides and Fungicides. Cambridge, Royal Society Of Chemistry Information Services, 2007.
22	Cyanophos	S=P(OC)(OC)Oc1ccc(C#N)cc1	S=P(OC)(Oc1ccc(C#N)cc1)O	Oc1ccc(C#N)cc1		Hutson, D H, et al. Metabolic Pathways of Agrochemicals. Part 2, Insecticides and Fungicides. Cambridge, Royal Society Of Chemistry Information Services, 2007.
23	Diazinon	S=P(OCC)(OCC)Oc1nc(C(C)C)nc(C)c1	CC(C)c1nc(C)cc(O)n1			Hutson, D H, et al. Metabolic Pathways of Agrochemicals. Part 2, Insecticides and Fungicides. Cambridge, Royal Society Of Chemistry Information Services, 2007.
24	Dicrotophos	P(=O)(O/C(=C/C(=O)N(C)C)/C)(OC)OC	O=P(OC)(O)O/C(C)=C/C(N(C)C)=O	O/C(C)=C/C(N(C)C)=O		Hutson, D H, et al. Metabolic Pathways of Agrochemicals. Part 2, Insecticides and Fungicides. Cambridge, Royal Society Of Chemistry Information Services, 2007.
25	Dimethylvinphos	ClC=C(OP(=O)(OC)OC)c1c(Cl)cc(Cl)cc1	Cl/C=C(c1ccc(Cl)cc1Cl)/OP(OC)(O)=O	Cl/C=C(c1ccc(Cl)cc1Cl)/O		Hutson, D H, et al. Metabolic Pathways of Agrochemicals. Part 2, Insecticides and Fungicides. Cambridge, Royal Society Of Chemistry Information Services, 2007.
26	EPN	S=P(OCC)(Oc1ccc([N+](=O)[O-])cc1)c1ccccc1	Oc1ccc([N+]([O-])=O)cc1			Hutson, D H, et al. Metabolic Pathways of Agrochemicals. Part 2, Insecticides and Fungicides. Cambridge, Royal Society Of Chemistry Information Services, 2007.
27	Monocrotophos	P(=O)(O/C(=C/C(=O)NC)/C)(OC)OC	O=P(OC)(O)O/C(C)=C/C(NC)=O	O/C(C)=C/C(NC)=O		Hutson, D H, et al. Metabolic Pathways of Agrochemicals. Part 2, Insecticides and Fungicides. Cambridge, Royal Society Of Chemistry Information Services, 2007.
28	Aldicarb	S(C(C=NOC(=O)NC)(C)C)C	O/N=C/C(C)(C)SC			Hutson, D H, et al. Metabolic Pathways of Agrochemicals. Part 2, Insecticides and Fungicides. Cambridge, Royal Society Of Chemistry Information Services, 2007.
29	Methomyl	S(C(=NOC(=O)NC)C)C	O/N=C(C)/SC			Hutson, D H, et al. Metabolic Pathways of Agrochemicals. Part 2, Insecticides and Fungicides. Cambridge, Royal Society Of Chemistry Information Services, 2007.
30	Allethrin	O=C(OC1C(C)=C(CC=C)C(=O)C1)C1C(C)(C)C1C=C(C)C	O=C(C1C(C)(C1/C=C(C)\C)C)O			Hutson, D H, et al. Metabolic Pathways of Agrochemicals. Part 2, Insecticides and Fungicides. Cambridge, Royal Society Of Chemistry Information Services, 2007.
31	Bifenthrin	Cl/C(/C(F)(F)F)=C\[C@H]1[C@@H](C(=O)OCc2c(C)c(-c3ccccc3)ccc2)C1(C)C	Cl/C(C(F)(F)F)=C\[C@H]1[C@H](C1(C)C)C(O)=O			Hutson, D H, et al. Metabolic Pathways of Agrochemicals. Part 2, Insecticides and Fungicides. Cambridge, Royal Society Of Chemistry Information Services, 2007.
32	Cypermethrin	ClC(Cl)=CC1C(C)(C)C1C(=O)OC(C#N)c1cc(Oc2ccccc2)ccc1	Cl/C(Cl)=C/C1C(C)(C1C(O)=O)C			Hutson, D H, et al. Metabolic Pathways of Agrochemicals. Part 2, Insecticides and Fungicides. Cambridge, Royal Society Of Chemistry Information Services, 2007.
33	Fenvalerate	Clc1ccc(C(C(=O)OC(C#N)c2cc(Oc3ccccc3)ccc2)C(C)C)cc1	Clc1ccc(C(C(C)C)C(O)=O)cc1	Clc1ccc(C(C(C)C)C(OC(C(N)=O)c2cccc(Oc3ccccc3)c2)=O)cc1		Hutson, D H, et al. Metabolic Pathways of Agrochemicals. Part 2, Insecticides and Fungicides. Cambridge, Royal Society Of Chemistry Information Services, 2007.
34	Flucythrinate	FC(F)Oc1ccc(C(C(=O)OC(C#N)c2cc(Oc3ccccc3)ccc2)C(C)C)cc1	FC(Oc1ccc(C(C(C)C)C(O)=O)cc1)F	FC(Oc1ccc(C(C(C)C)C(OC(c2cccc(Oc3ccccc3)c2)C(N)=O)=O)cc1)F		Hutson, D H, et al. Metabolic Pathways of Agrochemicals. Part 2, Insecticides and Fungicides. Cambridge, Royal Society Of Chemistry Information Services, 2007.
35	Phenothrin	O=C(OCc1cc(Oc2ccccc2)ccc1)C1C(C)(C)C1C=C(C)C	O=C(C1C(C)(C1/C=C(C)\C)C)O			Hutson, D H, et al. Metabolic Pathways of Agrochemicals. Part 2, Insecticides and Fungicides. Cambridge, Royal Society Of Chemistry Information Services, 2007.
36	Prallethrin	O=C(OC1C(C)=C(CC#C)C(=O)C1)C1C(C)(C)C1C=C(C)C	O=C(C1C(C)(C1/C=C(C)\C)C)O			Hutson, D H, et al. Metabolic Pathways of Agrochemicals. Part 2, Insecticides and Fungicides. Cambridge, Royal Society Of Chemistry Information Services, 2007.
37	Tralomethrin	BrC(Br)(Br)C(Br)C1C(C)(C)C1C(=O)OC(C#N)c1cc(Oc2ccccc2)ccc1	BrC(Br)(C(C1C(C)(C1C(O)=O)C)Br)Br	BrC(Br)(C(C1C(C)(C1C(OC(c2cccc(Oc3ccccc3)c2)C(N)=O)=O)C)Br)Br		Hutson, D H, et al. Metabolic Pathways of Agrochemicals. Part 2, Insecticides and Fungicides. Cambridge, Royal Society Of Chemistry Information Services, 2007.
38	Triazamate	S(CC(=O)OCC)c1n(C(=O)N(C)C)nc(C(C)(C)C)n1	O=C(O)CSc1nc(C(C)(C)C)nn1C(N(C)C)=O			Hutson, D H, et al. Metabolic Pathways of Agrochemicals. Part 2, Insecticides and Fungicides. Cambridge, Royal Society Of Chemistry Information Services, 2007.
39	Diflubenzuron	Clc1ccc(NC(=O)NC(=O)c2c(F)cccc2F)cc1	OC(c1c(F)cccc1F)=O	Clc1ccc(NC(N)=O)cc1		Hutson, D H, et al. Metabolic Pathways of Agrochemicals. Part 2, Insecticides and Fungicides. Cambridge, Royal Society Of Chemistry Information Services, 2007.
40	Flufenoxuron	Clc1c(Oc2cc(F)c(NC(=O)NC(=O)c3c(F)cccc3F)cc2)ccc(C(F)(F)F)c1	Clc1cc(C(F)(F)F)ccc1Oc2ccc(NC(N)=O)c(F)c2	Clc1cc(C(F)(F)F)ccc1Oc2ccc(N)c(F)c2		Hutson, D H, et al. Metabolic Pathways of Agrochemicals. Part 2, Insecticides and Fungicides. Cambridge, Royal Society Of Chemistry Information Services, 2007.
41	Hexaflumuron	Clc1c(OC(F)(F)C(F)F)c(Cl)cc(NC(=O)NC(=O)c2c(F)cccc2F)c1	OC(c1c(F)cccc1F)=O	Clc1cc(NC(N)=O)cc(Cl)c1OC(F)(C(F)F)F		Hutson, D H, et al. Metabolic Pathways of Agrochemicals. Part 2, Insecticides and Fungicides. Cambridge, Royal Society Of Chemistry Information Services, 2007.
42	Hydroprene	O=C(OCC)/C=C(/C=C/CC(CCCC(C)C)C)\C	O=C(/C=C(C)/C=C/CC(C)CCCC(C)C)O			Hutson, D H, et al. Metabolic Pathways of Agrochemicals. Part 2, Insecticides and Fungicides. Cambridge, Royal Society Of Chemistry Information Services, 2007.
43	Methoprene	O=C(OC(C)C)/C=C(/C=C/CC(CCCC(OC)(C)C)C)\C	O=C(/C=C(C)/C=C/CC(C)CCCC(C)(C)OC)O			Hutson, D H, et al. Metabolic Pathways of Agrochemicals. Part 2, Insecticides and Fungicides. Cambridge, Royal Society Of Chemistry Information Services, 2007.
44	(Z)-11-Tetradecenyl acetate	O=C(OCCCCCCCCCC/C=C\CC)C	OCCCCCCCCCC/C=C\CC			Hutson, D H, et al. Metabolic Pathways of Agrochemicals. Part 2, Insecticides and Fungicides. Cambridge, Royal Society Of Chemistry Information Services, 2007.
45	1,3-Dichloropropene	ClC=CCCl	Cl/C=C/CO			Hutson, D H, et al. Metabolic Pathways of Agrochemicals. Part 2, Insecticides and Fungicides. Cambridge, Royal Society Of Chemistry Information Services, 2007.
46	Benomyl	O=C(OC)Nc1n(C(=O)NCCCC)c2c(n1)cccc2	O=C(Nc1nc2ccccc2n1)OC	O=C(N1CCCC)n2c3ccccc3nc2NC1=O	O=C(Nc1nc2ccccc2n1C(NCCCC)=O)O	Hutson, D H, et al. Metabolic Pathways of Agrochemicals. Part 2, Insecticides and Fungicides. Cambridge, Royal Society Of Chemistry Information Services, 2007.
47	Carbendazim	O=C(OC)Nc1[nH]c2c(n1)cccc2	Nc1nc2ccccc2[nH]1			Hutson, D H, et al. Metabolic Pathways of Agrochemicals. Part 2, Insecticides and Fungicides. Cambridge, Royal Society Of Chemistry Information Services, 2007.
48	Carboxin	O=C(Nc1ccccc1)C1=C(C)OCCS1	O=C(O)C1=C(OCCS1)C			Hutson, D H, et al. Metabolic Pathways of Agrochemicals. Part 2, Insecticides and Fungicides. Cambridge, Royal Society Of Chemistry Information Services, 2007.
49	Flutolanil	FC(F)(F)c1c(C(=O)Nc2cc(OC(C)C)ccc2)cccc1	FC(F)(c1ccccc1C(O)=O)F			Hutson, D H, et al. Metabolic Pathways of Agrochemicals. Part 2, Insecticides and Fungicides. Cambridge, Royal Society Of Chemistry Information Services, 2007.
50	Phosdiphen	Clc1c(OP(=O)(OCC)Oc2c(Cl)cc(Cl)cc2)ccc(Cl)c1	Clc1cc(Cl)ccc1OP(O)(Oc2ccc(Cl)cc2Cl)=O	OP(OCC)(Oc1ccc(Cl)cc1Cl)=O		Hutson, D H, et al. Metabolic Pathways of Agrochemicals. Part 2, Insecticides and Fungicides. Cambridge, Royal Society Of Chemistry Information Services, 2007.
51	Pyrazophos	S=P(OCC)(OCC)Oc1nn2c(N=C(C)C(C(=O)OCC)=C2)c1	Oc1cc(N=C(C(C(OCC)=O)=C2)C)n2n1	S=P(OCC)(Oc1cc(N=C(C(C(O)=O)=C2)C)n2n1)OCC		Hutson, D H, et al. Metabolic Pathways of Agrochemicals. Part 2, Insecticides and Fungicides. Cambridge, Royal Society Of Chemistry Information Services, 2007.
52	Tolclofos-methyl	Clc1c(OP(=S)(OC)OC)c(Cl)cc(C)c1	Clc1cc(C)cc(Cl)c1OP(OC)(O)=S	Clc1cc(C)cc(Cl)c1O		Hutson, D H, et al. Metabolic Pathways of Agrochemicals. Part 2, Insecticides and Fungicides. Cambridge, Royal Society Of Chemistry Information Services, 2007.
53	Furalaxyl	O=C(OC)C(N(C(=O)c1occc1)c1c(C)cccc1C)C	O=C(C(C)Nc1c(C)cccc1C)OC	O=C(C(C)N(c1c(C)cccc1C)C(c2ccco2)=O)O		Hutson, D H, et al. Metabolic Pathways of Agrochemicals. Part 2, Insecticides and Fungicides. Cambridge, Royal Society Of Chemistry Information Services, 2007.
54	Bupirimate	S(=O)(=O)(Oc1c(CCCC)c(C)nc(NCC)n1)N(C)C	Oc1nc(NCC)nc(C)c1CCCC			Hutson, D H, et al. Metabolic Pathways of Agrochemicals. Part 2, Insecticides and Fungicides. Cambridge, Royal Society Of Chemistry Information Services, 2007.
55	Azoxystrobin	O=C(OC)/C(=C/OC)/c1c(Oc2ncnc(Oc3c(C#N)cccc3)c2)cccc1	O=C(/C(c1ccccc1Oc2cc(Oc3ccccc3C#N)ncn2)=C/OC)O			Hutson, D H, et al. Metabolic Pathways of Agrochemicals. Part 2, Insecticides and Fungicides. Cambridge, Royal Society Of Chemistry Information Services, 2007.
56	Tolylfluanid	ClC(Cl)(SN(S(=O)(=O)N(C)C)c1ccc(C)cc1)F	O=S(Nc1ccc(C)cc1)(N(C)C)=O			Hutson, D H, et al. Metabolic Pathways of Agrochemicals. Part 2, Insecticides and Fungicides. Cambridge, Royal Society Of Chemistry Information Services, 2007.
57	Fluoroimide	ClC=1C(=O)N(c2ccc(F)cc2)C(=O)C=1Cl	Cl/C(C(O)=O)=C(Cl)\C(NC1=CC=C(F)C=C1)=O			Hutson, D H, et al. Metabolic Pathways of Agrochemicals. Part 2, Insecticides and Fungicides. Cambridge, Royal Society Of Chemistry Information Services, 2007.
58	Isoprothiolane	O=C(OC(C)C)C(C(=O)OC(C)C)=C1SCCS1	O=C(/C(C(OC(C)C)=O)=C1SCCS\1)O			Hutson, D H, et al. Metabolic Pathways of Agrochemicals. Part 2, Insecticides and Fungicides. Cambridge, Royal Society Of Chemistry Information Services, 2007.
59	Boscalid	Clc1c(C(=O)Nc2c(-c3ccc(Cl)cc3)cccc2)cccn1	O=C(C1=CC=CN=C1Cl)NC2=C(C3=CC=C(O)C=C3)C=CC=C2			C. Jabot, G. Daniele, B. Giroud, S. Tchamitchian, L.P. Belzunces, H. Casabianca, E. Vulliet, Chemosphere, 156 (2016) 245-251.
60	Florylpicoxamid	Fc1ccc(C([C@@H](OC(=O)[C@@H](NC(=O)c2c(OC(=O)C)c(OC)ccn2)C)C)c2ccc(F)cc2)cc1	O=C(C1=C(C(OC)=CC=N1)O)N[C@@H](C)C(O[C@@H](C)C(C2=CC=C(C=C2)F)C3=CC=C(C=C3)F)=O			D.H. Young, B. Meunier, N.X. Wang, Pest Management Science, 78 (2022) 2657-2666.
61	Fluxapyroxad	FC(F)c1c(C(=O)Nc2c(-c3cc(F)c(F)c(F)c3)cccc2)cn(C)n1	O=C(O)C1=CN(C)N=C1C(F)F			K. Cui, S. Guan, J. Liang, L. Fang, R. Ding, J. Wang, T. Li, Z. Dong, X. Wu, Y. Zheng, Food Chemistry, 423 (2023) 136384.
62	Flonicamid	FC(F)(F)c1c(C(=O)NCC#N)cncc1	NC(C1=C(C(F)(F)F)C=CN=C1)=O			C. Spalthoff, V.L. Salgado, M. Theis, B.R. Geurten, M.C. Göpfert, Pest Management Science, 78 (2022) 4802-4808.
63	pyflubumide	FC(F)(F)C(OC)(C(F)(F)F)c1c(CC(C)C)cc(N(C(=O)C(C)C)C(=O)c2c(C)n(C)nc2C)cc1	O=C(NC1=CC=C(C(C(F)(F)F)(C(F)(F)F)OC)C(CC(C)C)=C1)C2=C(C)N(C)N=C2C			W. Zuo, C. Dong, B. Jiao, C. Wang, J. Li, Journal of Separation Science, 45 (2022) 2190-2199.
64	cyetpyrafen	O=C(O/C(=C(\C#N)/c1ccc(C(C)(C)C)cc1)/c1n(CC)nc(C)c1)C(C)(C)C	N#C/C(C1=CC=C(C=C1)C(C)(C)C)=C(C2=CC(C)=NN2CC)\O			R. Li, S. Wang, J. Chang, X. Pan, F. Dong, Z. Li, Y. Zheng, Y. Li, Environment International, 169 (2022) 107522.
65	Spirotetramat	O=C(OCC)OC1=C(c2c(C)ccc(C)c2)C(=O)NC21CCC(OC)CC2	OC([C@]1(CC[C@@H](CC1)OC)N2)=C(C3=C(C=CC(C)=C3)C)C2=O			G. Liu, X. Feng, Y. Guo, X. Wang, K. An, J. Dong, Y. Liu, Journal of Agricultural and Food Chemistry, 71 (2023) 8356-8366.
66	fluazaindolizine	Clc1c(S(=O)(=O)NC(=O)c2nc3C(Cl)=CC(C(F)(F)F)=Cn3c2)cc(OC)cc1	O=C(C1=CN2C=C(C(F)(F)F)C=C(Cl)C2=N1)O			X. Chen, X. Li, K. Pang, X. Fan, Y. Ma, J. Hu, Journal of hazardous materials, 342 (2018) 698-704.
67	florpyrauxifen-benzyl	Clc1c(N)c(F)c(-c2c(F)c(OC)c(Cl)cc2)nc1C(=O)OCc1ccccc1	O=C(O)C1=C(Cl)C(N)=C(F)C(C2=C(F)C(OC)=C(Cl)C=C2)=N1			M.R. Miller, J.K. Norsworthy, Weed Technology, 32 (2018) 404-409.
68	ethiprole	Clc1c(-n2c(N)c([SH0](=O)CC)c(C#N)n2)c(Cl)cc(C(F)(F)F)c1	Clc1cc(C(F)(F)F)cc(Cl)c1n2nc(C(N)=O)c(S(CC)=O)c2N			K. Chen, F. Tian, C. Wu, X. Wu, J. Xu, F. Dong, X. Liu, Y. Zheng, Water research, 161 (2019) 531-539.
69	trifloxystrobin	FC(F)(F)c1cc(/C(=N/OCc2c(/C(=N\OC)/C(=O)OC)cccc2)/C)ccc1	FC(F)(c1cccc(/C(C)=N/OCc2ccccc2/C(C(O)=O)=N\OC)c1)F			K. Myung, D.A. Williams, Q. Xiong, S. Thornburgh, Journal of agricultural and food chemistry, 61 (2013) 47-52.
70	Zoxamide	ClCC(=O)C(NC(=O)c1cc(Cl)c(C)c(Cl)c1)(CC)C	OC(c1cc(Cl)c(C)c(Cl)c1)=O			Authority, E.F.S.; Arena, M.; Auteri, D.; Barmaz, S.; Bellisai, G.; Brancato, A.; Brocca, D.; Bura, L.; Byers, H.; Chiusolo, A. EFSA Journal 2017, 15, e04980.
71	cyantraniliprole	Brc1nn(-c2c(Cl)cccn2)c(C(=O)Nc2c(C(=O)NC)cc(C#N)cc2C)c1	Brc1cc(C(Nc2c(C)cc(C(N)=O)cc2C(NC)=O)=O)n(c3ncccc3Cl)n1	Brc1cc(C(O)=O)n(c2ncccc2Cl)n1		K. Huynh, E. Leonard, J.-H. Chong, C. Palmer, N. Tharayil, Scientific Reports, 11 (2021) 21570.
72	epyrifenacil	Clc1c(Oc2c(OCC(=O)OCC)nccc2)cc(N2C(=O)N(C)C(C(F)(F)F)=CC2=O)c(F)c1	Clc1cc(F)c(N2C(N(C(C(F)(F)F)=CC2=O)C)=O)cc1Oc3cccnc3OCC(O)=O			K. Sakurai, J. Abe, K. Hirasawa, H. Takeuchi, S. Kitamoto, Journal of Agricultural and Food Chemistry, 69 (2021) 13190-13199.
73	Acetofenate	ClC(Cl)(Cl)C(OC(=O)C)c1cc(Cl)c(Cl)cc1	ClC(Cl)(C(c1ccc(Cl)c(Cl)c1)O)Cl			J. Zhan, Y. Liang, D. Liu, C. Liu, H. Liu, P. Wang, Z. Zhou, Pesticide Biochemistry and Physiology, 145 (2018) 76-83.
74	Bis(2-ethylhexyl)phthalate	CCCCC(CC)COC(=O)c1ccccc1C(=O)OCC(CC)CCCC	CCCCC(COC(c1c(C(O)=O)cccc1)=O)CC			C. Tebes-Stevens, J.M. Patel, W.J. Jones, E.J. Weber, Environmental science & technology, 51 (2017) 5008-5016.
75	Strychnine	O=C1CC2OCC=C3CN4CCC5s6C7=CC=CC=C7N1C5C2C3CC46	O=C(O)CC1OCC=C2CN3CCC45C6=CC=CC=C6NC4C1C2CC35			C. Tebes-Stevens, J.M. Patel, W.J. Jones, E.J. Weber, Environmental science & technology, 51 (2017) 5008-5016.

## Sheet: Table S3
Table S3 The atomic descriptors calculated by the CDK
Descriptor name	Description
PartialTChargeMMFF94Descriptor	The total partial charges of an atom
AtomDegreeDescriptor	The atom degree
AtomHybridizationDescriptor	The hybridization of an atom
EffectiveAtomPolarizabilityDescriptor	The effective atom polarizability value
PartialSigmaChargeDescriptor	The sigma partial charge of an atom
SigmaElectronegativityDescriptor	The sigma electronegativity of an tom
PiElectronegativityDescriptor	The electronegativity of an atom
AtomValenceDescriptor	The valence of an atom

## Sheet: Table S4
Table S4 Reaction rules and reaction system
Index	Description	SMARTS	System
1	Hydrolysis of aliphatic-aromatic carboxylic ester	[#6:1][C:2](=[O:3])[O:4][#6:5]>>([#6:1][C:2](=[O:3])[OH1]).([#6:5][O:4][H])	Hydrolysis,Photolysis,Soil,Plant,Animals
2	Hydrolysis of carbonate	[#6:1][O:2][C:3](=[O:4])[O:5][#6:6]>>([#6:1][O:2][H]).([#6:6][O:5][H]).([O:4]=[C:3]=[O])	Hydrolysis,Soil,Plant,Animals
3	Hydrolysis of aliphatic-aromatic carboxylic thioester	[#6:1][C:2](=[O:3])[S:4][#6:5]>>([#6:1][C:2](=[O:3])[OH1]).([H][S:4][#6:5])	Hydrolysis,Soil,Plant,Animals
4	Hydrolysis of carbamate oxime esters	[#6:1]=[N:2][O:3][C:4](=[O:5])[N:6]>>([#6:1]=[N:2][OH1:3].[O]=[C:4]=[O:5].[NH1:6])	Hydrolysis,Photolysis,Soil,Plant,Animals
5	Hydrolysis of oxime	[C:1]=[N:2][O:3][C,H:6]>>([C:1]=[NH1:2].[OH1:3][C,H:6])	Hydrolysis,Photolysis,Soil,Plant,Animals
		[C:1]=[N:2][O:3][C,H:6]>>([C:1]=[N:2][OH1:3].[C,H:6][OH1])
		[C:1]=[N:2][OH1]>>[C:1]=[NH1:2]
6	Hydrolysis of phosphate esters	[H,#6:1][O:2][P:3]([O:4][H,#6:5])(=[O:6])[O:7][C,c,P:8]>>([H,#6:1][O:2][P:3]([O:4][H,#6:5])(=[O:6])[OH1]).([C,c,P:8][O:7][H])	Hydrolysis,Soil,Plant,Animals
7	Hydrolysis of phosphate esters	[H,#6:1][O:2][P:3]([O:4][H,#6:5])(=[O:6])[OH1]>>[H,#6:1][O:2][P:3](=[O:6])([OH1])([OH1]).([H,#6:5][O:4][H])	Hydrolysis,Soil,Plant,Animals
8	Hydrolysis of phosphorothionate ester	[H,#6:1][O:2][P:3]([O:4][H,#6:5])(=[S:6])[O:7][C,c:8]>>([H,#6:1][O:2][P:3]([O:4][H,#6:5])(=[S:6])[OH1]).([C,c:8][O:7][H])	Hydrolysis,Soil,Plant,Animals
9	Hydrolysis of phosphorothionate ester	[H,#6:1][O:2][P:3]([O:4][H,#6:5])(=[S:6])[OH1]>>[H,#6:1][O:2][P:3](=[S:6])([OH1])([OH1]).([H,#6:5][O:4][H])	Hydrolysis,Soil,Plant,Animals
10	Hydrolysis of phosphothionate esters	[H,#6:1][O:2][P:3]([O:4][H,#6:5])(=[O:6])[S:7][C,c:8]>>([H,#6:1][O:2][P:3]([O:4][H,#6:5])(=[O:6])[OH1]).([C,c:8][S:7][H]).([H,#6:1][O:2][P:3](=[O:6])([OH1])[S:7][C,c:8]).([H][O:4][H,#6:5])	Hydrolysis,Soil,Plant,Animals
11	Hydrolysis of phosphothionate esters	[H,#6:1][O:2][P:3]([O:4][H,#6:5])(=[O:6])[OH1]>>([H,#6:1][O:2][P:3](=[O:6])([OH1])[OH1]).([H][O:4][H,#6:5])	Hydrolysis,Soil,Plant,Animals
12	Hydrolysis of phosphorothioate (phosphorothiolate) esters	[H,#6:1][O,S:2][P:3](=[O,S:4])([S:5][H,C,c:6])[O,S:7][#6:8]>>([H,#6:1][O,S:2][P:3](=[O,S:4])([OH1])[O,S:7][#6:8]).([H][S:5][H,C,c:6])	Hydrolysis,Soil,Plant,Animals
		[H,#6:1][O,S:2][P:3](=[O,S:4])([OH1])[O,S:7][#6:8]>>([H,#6:1][O,S:2][P:3](=[O,S:4])([OH1])[OH1]).([H][O,S:7][#6:8])
13	Hydrolysis of sulfate ester	[#6,N:1][S:2](=[O:3])(=[O:4])[O:5][#6:6]>>([#6,N:1][S:2](=[O:3])(=[O:4])[OH1]).([H][O:5][#6:6])	Hydrolysis,Soil,Plant,Animals
14	Hydrolysis of carboxylic amides	[#6:1][C:2](=[O:3])[N:4]>>([#6:1][C:2](=[O:3])[OH1].[N:4])	Hydrolysis,Photolysis,Soil,Plant,Animals
15	Hydrolysis of N-amido sulfonamides	#6:1][S:2](=[O:3])(=[O:4])[NH1:5][C:6](=[O:7])[NH1:8][#6:9]>>([#6:1][S:2](=[O:3])(=[O:4])[NH1:5][H]).([O:7]=[C:6]=[O]).([H][NH1:8][#6:9])	Hydrolysis,Photolysis,Soil,Plant,Animals
		[#6:1][S:2](=[O:3])(=[O:4])[NH1:5][C:6](=[O:7])[NH1:8][#6:9]>>([#6:1][S:2](=[O:3])(=[O:4])[OH1]).([H][NH1:5][C:6](=[O:7])[NH1:8][#6:9])
16	Hydrolysis of N-acyl ureas	[#6:1][C:2](=[O:3])[N:4][C:5](=[O:6])[N:7]>>([#6:1][C:2](=[O:3])[OH1]).([N:4][C:5](=[O:6])[N:7])	Hydrolysis,Photolysis,Soil,Plant,Animals
		[#6:1][C:2](=[O:3])[N:4][C:5](=[O:6])[N:7]>>([#6:1][C:2](=[O:3])[N:4]).([O:6]=[C:5]=[O]).([N:7])
17	Hydrolysis of carbamates	[N:1][C:2](=[O:3])[O:4][#6:5]>>([H][O:4][#6:5].[O:3]=[C:2]=[O].[N:1])	Hydrolysis,Photolysis,Soil,Plant,Animals
18	Hydrolysis (hydrogenation) of hydrazides	[H,#6:1][N:2]([H,#6:3])[N:4]([H,#6:5])[C:6](=[O:7])[#6:8]>>([H,#6:1][N:2]([H,#6:3])[N:4]([H,#6:5])[H]).([OH1][C:6](=[O:7])[#6:8])	Hydrolysis,Soil,Plant,Animals
		[H,#6:1][N:2]([H:3])[N:4]([H:5])[C:6](=[O:7])[#6:8]>>([H,#6:1][N:2]([H:3])[H]).([H][N:4]([H:5])[C:6](=[O:7])[#6:8])
19	Hydrolytic deamination of amidines	[N:2]=[C:3]([#6:4])[N:5]>>([#6:1][N:2][C:3](=[O])[#6:4]).([H][N:5])	Hydrolysis,Plant,Animals
		[N:1]=[C:2]([#6:3])[N:4]>>[O:1]=[C:2]([#6:3])[N:4]
20	Hydrolysis of oxadiazolidinedione	[n:1]1[c:2](=[O:3])[n:4][o:5][c:7]1=[O:6]>>[N:1][C:2](=[O:3])[N:4][OH:5].[O:6]=[C:7]=[O]	Hydrolysis,Photolysis,Soil,Plant,Animals
		[C:1][n:2]1[o:3][c:4](=[O:5])[n:6]([C:7])[c:9]1=[O:8]>>[C:1][N:2][O:3][C:4](=[O:5])[N:6][C:7].[O:8]=[C:9]=[O]
		[n:1]1[c:2](=[O:4])[n:3][o:7][c:6]1=[O:5]>>[N:1][C:2]([N:3])=[O:4].[O:5]=[C:6][OH:7]
21	Lactonization of carboxylic acid	[O:1]=[C:2]([C:3][C:4][C:5][OH:6])[OH:7]>>[O:1]=[C:2]1[C:3][C:4][C:5][O:6]1	Hydrolysis,Photolysis,Soil,Plant,Animals
		[O:1]=[C:2]([C:7][C:3][C:4][C:5][OH:6])[OH:8]>>[O:1]=[C:2]1[C:3][C:4][C:5][O:6][C:7]1
22	Lactamization of amide	[O:1]=[C:2]([C:3][C:4][C:5][OH:7])[N:6]>>[O:1]=[C:2]1[C:3][C:4][C:5][N:6]1	Hydrolysis,Soil,Plant,Animals
		[O:1]=[C:2]([C:3][C:4][C:5][C:6][OH:8])[N:7]>>[O:1]=[C:2]1[C:3][C:4][C:5][C:6][N:7]1
23	Hydration of N-C double bond	[C,c:1][N:2]=[C:3]>>[C,c:1][N:2]([H])[C:3]([OH])	Hydrolysis
		[#6:1][N:2][C:3]([OH1:6])>>([#6:1][N:2]).([C:3](=[O:6]))
24	Hydrolysis/hydration of aliphatic and aromatic nitrile	[#6:1][C:2]#[N:3]>>[#6:1][C:2](=[O])[N:3]	Hydrolysis,Soil,Plant,Animals
25	Dehydration of oximes	[#6:1][CH1:2]=[N:3][O:4][H,C:5]>>([#6:1][C:2]#[N:3]).([H,C:5][OH1:4])	Hydrolysis,Photolysis,Soil,Plant,Animals
26	Hydrolytic dechlorination	[#6,N:2][Cl:3]>>[#6,N:2][OH1:3]	Hydrolysis,Photolysis,Soil,Plant,Animals
		[c,n:1][c:2]([c,n:3])[Cl:4]>>[c,n:1][c:2]([c,n:3])[OH1:4]
27	Hydrolytic dechlorination (alicyclic)	[#6,N:2][Cl:3]>>[#6,N:2][OH1:3]	Hydrolysis,Soil,Plant,Animals
28	Hydrolytic dechlorination (aromatic compounds)	[#6,N:2][Cl:3]>>[#6,N:2][OH1:3]	Hydrolysis,Soil,Plant,Animals
29	Hydrolytic debromination	[#6:1][C:2]([#6:3])([Cl:4])[H,#6:5]>>[#6:1][C:2]([#6:3])([OH1:4])[H,#6:5]	Hydrolysis
30	Decarboxylation of carboxylic acid	[c:1][C:2](=[O:3])[OH1:4]>>[c:1][H]	Hydrolysis,Soil,Plant,Animals
31	Hydrolysis of the N-S linkage	[#6:1][N:2][S:4][#6:3]>>[#6:1][N:2].[#6:3][S:4]	Hydrolysis,Soil,Animals
		[#6:1][N:2][S:3][N:4][#6:5]>>([#6:1][N:2][H]).([H][N:4][#6:5])
32	Hydrolysis of benzylic ethers	[c:1][CH1,CH2,C:2][O:3][#6:4]>>[c:1][CH1,CH2,C:2][OH:3].[#6:4][OH1]	unknown
33	Hydrolysis of thioethers	[#6;!$(C=O);!$(C=S):1][S:2][#6;!$(C=O);!$(C=S):3]>>[#6;!$(C=O);!$(C=S):1][S:2].[S:2][#6;!$(C=O);!$(C=S):3]	Hydrolysis,Soil,Plant,Animals
34	Proteolytic N-S bond cleavage	[#6:1][N:2][S:4](=[O:3])(=[O:5])[OH:6]>>[#6:1][N:2].[O:3]=[S:4](=[O:5])([OH:6])[OH:7]	unknown
35	Hydrolysis of acetal	[C,H:1][C:2]1([#6:3])[O:4][CH:6]([#6:5])[CH:8]([#6:9])[O:10]1>>[C,H:1][C:2]([#6:3])=[O:4].[#6:5][CH:6]([OH:7])[CH:8]([#6:9])[OH:10]	Hydrolysis
36	Decarboxylation of carbamic acid	[#6:1][NH:2][C:3](=[O:4])[OH:5]>>[#6:1][N:2]=[C:3]=[O:4].[O:5]	Hydrolysis,Plant,Animals
		[#6:1][N:2]([#6:3])[C:5](=[O:4])[OH:6]>>[#6:1][NH:2][#6:3].[O:4]=[C:5]=[O:6]
37	Hydrolysis of cyanohydrin	[c:1][CH:2]([O:3][C:4])[!c:6]#[N:7]>>[C:2][OH:12].[c:1][C](=[O])[OH1].[c:1][CH:6]=[O:7].[c:1][CH2:9][OH:10]	Hydrolysis,Soil,Plant,Animals
38	Hydrolysis of nitroguanidine	[C:1]=[N:2][N+:4](=[O:3])[OH:5]>>[C:1]=[NH:2].[O:3]=[N+:4]([O-:5])[OH:6]	unknown
39	Hydrolysis of sulfoxide	[CH3:1][S:4](=[O:2])([#6:3])=[O:5]>>[#6:3][OH:2].[CH3:2][S:4](=[O:5])(=[O:6])[OH:7]	Hydrolysis,Soil,Plant,Animals
40	Hydrogenation of hydrazine	[#6:1][N:2]([#6:3])[N:5]([#6:4])[#6:6]>>[#6:1][N:2][#6:3].[#6:4][N:5][#6:6]	Hydrolysis,Soil,Plant,Animals
		[#6:1][NH:2][N:3]([#6:4])[#6:5]>>[#6:1][N:2].[#6:4][N:3][#6:5]
		[#6:1][NH:2][NH:3][#6:4]>>[#6:1][N:2].[#6:4][N:3]
41	Hydrogenation by an acylamidase	[#6:1][#7:2][C:3](=[O:4])[#7:5]>>([#6:1][#7:2].[C:3]([O])=[O:4].[#7:5])	Animals
42	EPN hydrolysed by alkali	[#6:1][O:2][P:3]([#6:4])(=[S:6])[O:7][H,C,c:8]>>([#6:1][O:2][P:3]([#6:4])(=[S:6])[OH].[H,C,c:8][O:7])	Hydrolysis
